# Supplementary material for: Metagenomic Insights into Microbial Signatures in Thrombi from Acute Ischemic Stroke Patients Undergoing Endovascular Treatment
Source: Brain Sci. 2025 Feb 6;15(2):157. doi: 10.3390/brainsci15020157 (PMC11853128; doi:10.3390/brainsci15020157)
Supplement: Supplementary file 1 [file brainsci-15-00157-s001.zip]

Archive with 9 entries (9 files):
- Figure S1.pdf
- Figure S2.jpg
- Table S1. Details on the primers used for species confirmation .xlsx
- Table S2 Summary of sample characteristics_ including sequencing depth and group assignment.xlsx
- Table S3A Bacterial ASVs before filtering with 25 percentile Cutoff values.xlsx
- Table S3B Bacterial ASVs after filtering with 25 percentile Cutoff values.xlsx
- Table S4 Proportions of bacterial taxa within each sample..xlsx
- Table S5 Alpha diversity indices (Shannon and Simpson) for each sample.xlsx
- Table S6 Beta diversity distances (Bray-Curtis dissimilarity) between samples.xlsx
