# Supplementary material for: Metagenomic Insights into Microbial Signatures in Thrombi from Acute Ischemic Stroke Patients Undergoing Endovascular Treatment
Source: Brain Sci. 2025 Feb 6;15(2):157. doi: 10.3390/brainsci15020157 (PMC11853128; doi:10.3390/brainsci15020157)
Supplement: Supplementary file 1 [file brainsci-15-00157-s001.zip › Table S1. Details on the primers used for species confirmation .xlsx]

## Sheet: Sheet1
Genus	Gene Name	Sequence detail 5’à3’
Corynebacterium spp.	rpoB_F	CGTATGAACATCGGCCAGGT
	rpoB_R	TCCATTTCGCCGAAGCGCTG
Staphylococcus spp.	arcF	TTG ATT CAC CAG CGC GTA TTG TC
	arc R	AGG TAT CTG CTT CAA TCA GCG
Acinetobacter spp.	gltA_F	AAT TTA CAG TGG CAC ATT AGG TCC C
	gltA_R	GCA GAG ATA CCA GCA GAG ATA CAC G
Methylobacterium spp.	mxa916_F	GGCGACAACAAGTGGTCGATG
	mxa1360_R	AGTCCATGCAGATGTGGTT
Aeromonas spp.	ana_F	GCGTGATTTAGAAGGC
	ana_R	ACGGGCGGTGTGTAC
Housekeeping gene	GAPDH_F	CCC CAC TTG ATT TTG GAG GGA
	GAPDH_R	AGG GCT GCT TTT AAC TCT GGT
