# Supplementary material for: Metagenomic Insights into Microbial Signatures in Thrombi from Acute Ischemic Stroke Patients Undergoing Endovascular Treatment
Source: Brain Sci. 2025 Feb 6;15(2):157. doi: 10.3390/brainsci15020157 (PMC11853128; doi:10.3390/brainsci15020157)
Supplement: Supplementary file 1 [file brainsci-15-00157-s001.zip › Table S2 Summary of sample characteristics_ including sequencing depth and group assignment.xlsx]

## Sheet: Sheet1
Sample	SequencingDepth	Group
MG1	195	Group1
MG10	97	Group2
MG11	169	Group1
MG12	210	Group2
MG13	494	Group1
MG14	113	Group2
MG15	142	Group1
MG16	107	Group2
MG17	181	Group1
MG2	377	Group2
MG3	669	Group1
MG4	188	Group2
MG5	1578	Group1
MG6	5890	Group2
MG7	439	Group1
MG8	202	Group2
MG9	227	Group1
