# Supplementary material for: Metagenomic Insights into Microbial Signatures in Thrombi from Acute Ischemic Stroke Patients Undergoing Endovascular Treatment
Source: Brain Sci. 2025 Feb 6;15(2):157. doi: 10.3390/brainsci15020157 (PMC11853128; doi:10.3390/brainsci15020157)
Supplement: Supplementary file 1 [file brainsci-15-00157-s001.zip › Table S3A Bacterial ASVs before filtering with 25 percentile Cutoff values.xlsx]

## Sheet: ASVs Before Cutoff
ASV_ID	MG1	MG10	MG11	MG12	MG13	MG14	MG15	MG16	MG17	MG2	MG3	MG4	MG5	MG6	MG7	MG8	MG9
fdc1a7c3ebe3c43c9205147181cadf6b	6	0	0	0	31	0	0	6	0	0	40	0	248	764	37	28	0
b37d1cee7682158cd22a6a5a8409823f	0	0	0	0	0	0	0	0	0	0	0	0	0	549	0	0	0
b14c3f748ff5130552acea8a2b12f29d	0	0	0	0	0	0	0	0	0	0	0	0	0	510	0	0	0
569418df588c6249c6525811063aacf5	0	0	0	7	0	0	0	0	0	0	0	0	52	386	0	0	16
38f9479d2f37d1036274704b09d2e3c5	0	0	0	0	0	0	0	0	0	0	0	0	0	393	0	0	0
95595a8e5962ef69862b877b403c5943	0	0	0	5	0	0	17	0	0	0	55	15	85	54	41	0	0
3c1c2a343aec0dd3015c86fe323f7ee5	0	0	0	0	0	0	0	0	0	0	0	0	17	196	0	0	0
42443c84236afb97d6734cc3b4184c8c	0	0	0	0	0	0	0	0	0	0	0	0	205	0	0	0	0
361d5fcf93ca753fe4872c98a62972b3	0	0	0	0	0	0	0	0	0	0	0	0	0	181	0	0	0
ae4856cae278ed9fd40765dc33cf9ae0	0	0	0	0	0	0	0	0	0	0	0	0	0	176	0	0	0
f8fb9d0c84a519d2804977dcbd825f0e	0	0	0	0	0	0	0	0	0	0	0	0	0	175	0	0	0
a3d3f5f59dc54c58a6cb941d7ba11f38	0	0	0	0	0	0	0	0	0	0	16	0	149	0	0	0	0
3edae3fe0d928593a9e5fd23114a54b0	0	0	0	0	0	0	0	0	0	0	0	0	0	165	0	0	0
de86df5ecb57225867966b645343dbea	0	0	0	0	0	0	0	0	0	0	154	0	0	0	0	0	0
b7cc3a3d020717d0bda4870091618d85	0	0	0	0	0	0	0	0	0	0	0	0	145	0	0	0	0
ce1de948bbdc3b8deb47eb5cd2b57a5c	0	0	0	0	0	0	0	0	0	0	0	0	111	0	0	34	0
f7a1c2a7dc74eb24446faaa79f519ee6	0	0	0	0	0	0	0	0	14	0	0	0	0	128	0	0	0
8a2950244650b024368aa8174145ba33	0	0	0	0	0	0	0	0	0	0	0	0	0	121	0	0	0
ca1f8a35b5c952d7df6335068a10aef3	0	0	0	0	0	0	0	0	0	0	0	0	0	117	0	0	0
ffeae2fdd8c2c7b1d1c1c1d7a33944c8	0	0	0	0	0	0	0	0	0	0	0	0	0	114	0	0	0
6a9e444379de536dd6b0d27afee5137f	0	0	0	0	0	0	0	0	0	0	0	0	0	109	0	0	0
64b421b8072426aaddfb8b937fa0ed27	0	0	0	0	23	0	0	0	0	0	50	0	0	28	0	0	0
7c26ca1983429d9498096f4514b42e50	0	0	0	0	0	0	0	0	0	0	0	0	0	98	0	0	0
e6d674f2c78a60968218fa2c00c67904	0	0	0	0	0	0	0	0	0	0	0	0	0	96	0	0	0
6d24d50b7fbc4118079e6051fe3abc68	6	0	0	0	0	0	0	0	0	0	0	0	0	77	12	0	0
8c7f479b9b65a8a11dba9b2d4d4bbb74	0	0	0	0	0	0	0	0	0	0	0	0	0	12	0	0	80
060c5f7278abf6adebd3a24d6b98b8dd	0	0	0	0	0	0	0	0	0	0	0	0	0	89	0	0	0
d5694b96d7760e595c6a132766250d5d	0	0	0	0	0	0	0	0	0	0	0	0	0	82	0	0	3
18a9028dff6d3759193ec26771449c1c	0	0	0	0	84	0	0	0	0	0	0	0	0	0	0	0	0
6cfcb015a00c6f3fb16e6eec63f4a35c	0	0	0	0	0	0	0	0	0	0	0	0	57	7	0	15	0
fc77175dcba363ce40345df42d98e0c8	0	0	0	0	0	0	0	0	0	0	0	0	0	78	0	0	0
139b3a842bac5a67836f791535c71ed2	0	0	0	0	0	0	24	4	0	4	0	0	15	0	0	28	0
7b0a75c4e4aed8a966ed7671f6437cb3	0	0	0	0	0	0	0	0	0	0	0	0	72	0	0	0	0
bb37db43a4cba4e7297f7ea91a9c16c9	0	0	0	0	71	0	0	0	0	0	0	0	0	0	0	0	0
0caa71e4830e4bb75bb71f3bdf18258e	0	0	0	0	0	0	0	0	0	0	0	0	0	71	0	0	0
2e2dae91bc3f9d3d66a416ce6cc6e592	11	0	0	0	0	0	0	0	0	0	0	0	57	0	0	0	0
f37182034edcc3aa9db52019ccdbdbd0	0	0	0	35	0	0	0	0	0	0	33	0	0	0	0	0	0
f8c58bca213d25479194d11b1a6323a2	0	0	0	0	0	0	0	0	0	0	0	0	0	0	67	0	0
b4189dffc755fb7edd4da5fde3ea44a5	0	0	0	0	0	0	0	0	0	0	0	0	0	65	0	0	0
b24cd5a63c535ff4e55a2506d3cd62bb	0	0	0	0	48	0	0	0	16	0	0	0	0	0	0	0	0
77c16a0e7b738adba7bbac4d39433b21	0	0	0	0	0	0	0	0	0	0	0	0	64	0	0	0	0
c1315987d3e1bb51e80cd43716ebfb60	0	0	0	0	0	0	0	0	0	0	0	0	0	64	0	0	0
6a7944873a1aab59f02100bd7af616d9	0	0	0	0	0	0	0	0	0	0	0	0	0	62	0	0	0
aea9d4660cd294050495c44d5f25bf80	17	0	0	16	28	0	0	0	0	0	0	0	0	0	0	0	0
6c50dd3cf297cf30eaf754d064def0bb	0	0	0	0	57	0	0	0	0	0	0	0	0	0	0	0	0
c67685fd6cb8545996315a2d3c6eec49	0	0	0	0	0	0	0	0	0	0	0	11	29	16	0	0	0
e1ea189585487f21e427a0414821a2ef	0	0	0	0	0	0	0	0	0	0	0	0	0	0	56	0	0
062cb1ad36857b0a7d6f280c2d4fa02b	0	0	0	0	0	0	0	0	0	0	0	0	0	55	0	0	0
fcad212ec9ca292f4e0f19dbad8caec4	0	0	0	0	0	0	0	0	0	0	0	0	8	46	0	0	0
e3a60ecf81c75a24d6fcdd46d07c4a1b	0	0	0	0	0	0	0	0	0	0	0	0	0	53	0	0	0
41a7562b262780a3214fce5e560d1c92	0	0	0	0	0	0	0	0	0	0	0	0	0	53	0	0	0
8bcecfcbbe56c319b7884ef6b4617200	0	0	0	0	0	0	0	0	0	0	0	0	0	52	0	0	0
814455a93d42ede890e7d67164408dff	0	0	0	0	0	0	0	0	0	0	0	0	0	0	52	0	0
d38b33ededc5ce4ecaa92a255f5176c0	0	0	0	0	0	0	0	0	0	0	51	0	0	0	0	0	0
6ff16c53b14f4e4259733d82dc4a1286	0	0	0	0	0	0	0	0	0	0	0	0	0	51	0	0	0
6ba1f0b368d6d45ee8c6490594d54604	38	0	0	0	0	0	0	0	0	0	0	0	0	12	0	0	0
553ee567831b416e4aa2299619083fb3	0	0	0	0	0	0	0	0	0	0	48	0	0	0	0	0	0
89d1dd551b8df7cc1fc1833a6597f034	0	0	0	0	0	16	0	0	0	31	0	0	0	0	0	0	0
62527f3a0c721727b02d906dd148bb62	0	0	0	0	0	0	0	0	0	0	0	0	0	47	0	0	0
1c93ac24e3cf33855e457c2b5e03d6c6	0	0	0	0	0	0	0	0	0	0	0	0	0	0	47	0	0
65860a17ff714920365878436925035f	0	0	15	0	18	0	0	0	0	0	0	0	0	13	0	0	0
aaf1ee3ca02c47d007efb1176e98e5a6	0	0	0	0	0	0	0	0	0	0	0	0	0	46	0	0	0
a62e32c83e169200a7222bc5e937b23b	0	0	0	0	0	0	0	0	11	0	0	0	22	12	0	0	0
53adb916f7c6596e13552b8657c8694e	0	0	0	0	0	0	0	0	0	45	0	0	0	0	0	0	0
3adbafa7a78881e2ad1239426baf2fb2	0	0	0	44	0	0	0	0	0	0	0	0	0	0	0	0	0
1c6e042548cc3c2a6d896a259d6ee837	0	0	0	0	0	0	0	0	0	0	0	0	0	44	0	0	0
a99ca3cf9503840864f6abc5e9d6c30b	0	0	0	0	0	0	0	0	0	0	0	0	24	0	0	0	0
2ccfbf0b3737af8fce609744c5b781cf	0	0	0	0	0	0	0	0	0	0	0	20	22	0	0	0	0
6a043121fbba3682ba79a6e5520c76e9	0	0	0	0	0	0	0	0	0	0	0	0	0	42	0	0	0
f2bb2c3a42fa846ac721e461887fe780	0	0	41	0	0	0	0	0	0	0	0	0	0	0	0	0	0
39f534ccd7e85485a22de1d7e891ceaf	0	0	0	0	0	0	0	0	0	0	41	0	0	0	0	0	0
666bfe0a3047e802a304e1840698413e	0	0	0	0	0	0	0	0	0	0	0	0	41	0	0	0	0
286c20e42c443cb650bf44a48df9cbb6	0	0	0	0	0	0	0	0	0	0	0	0	0	41	0	0	0
2a097f4130ba528bc35a9fd39edcf60e	0	0	0	0	0	0	0	0	0	39	0	0	0	0	0	0	0
108ec75ebd3d17a56bfabec9ab334e0e	0	0	0	0	0	0	0	0	0	13	0	0	26	0	0	0	0
f2cf66065876da131ced68f4c3a4fb6b	0	0	0	0	0	0	0	0	0	0	39	0	0	0	0	0	0
cbd4d332b90d1e6ff639e1777006b6cc	0	0	0	0	0	0	0	0	0	0	0	0	0	39	0	0	0
fa3d4902731d1aa6bef539e5172dbaae	0	0	0	0	0	0	0	0	0	37	0	0	0	0	0	0	0
14d30b85f6c5f64a0f07964095bc6034	0	0	0	0	0	0	0	0	0	0	0	0	0	37	0	0	0
179919ebd02c2c1e56c3038d81f023ce	0	0	0	0	0	0	0	0	0	36	0	0	0	0	0	0	0
185cd34faccd76a1f988b48d915115d3	0	0	0	0	0	0	0	0	0	0	0	0	0	36	0	0	0
4c326b5e688ec2f628e610a65f354beb	0	0	0	0	0	0	0	0	0	0	0	0	0	36	0	0	0
975d613b7297b1f69ed39ca5e0633376	0	0	0	0	0	0	0	0	0	33	0	0	0	0	0	0	0
8d629817b51303c9ddc9322cce1bc5b3	0	0	0	0	0	0	0	0	0	0	0	33	0	0	0	0	0
2ac8180f2893ec9868fd8a08ff66d164	0	0	0	0	0	0	0	0	0	0	0	0	0	33	0	0	0
026fd7611ae2c3884517a42be3f9dab4	20	0	0	0	0	0	0	0	0	0	0	12	0	0	0	0	0
8d1a8eabe89284502bdfb75fe1f47783	0	0	16	0	0	0	0	0	10	0	0	0	6	0	0	0	0
7374b70e34a50181bd504f6da5c50496	0	0	0	0	0	0	0	0	0	0	32	0	0	0	0	0	0
5f646b408aad967c41162c0bdcf2d672	0	0	0	0	0	0	0	0	0	0	0	0	32	0	0	0	0
90ee235f42aecb4c43f656130f495549	0	0	0	6	0	0	4	0	3	0	0	0	18	0	0	0	0
6b85c19550eb88d18a41c2910397609b	0	0	0	0	7	0	0	0	0	11	13	0	0	0	0	0	0
7c14a1c1486492fc822e305f1d0be818	0	0	0	0	0	0	0	0	0	31	0	0	0	0	0	0	0
6cf9377cac40b1f3400cf708e908ae0e	0	0	0	0	0	0	0	0	0	0	0	0	0	31	0	0	0
8a3ce6fcb8926c5337db0279766b8aba	0	0	0	0	0	0	0	0	0	0	0	0	0	31	0	0	0
13a330d5f4e3533d09fb6e726d1f1f62	0	0	0	0	0	0	0	0	0	0	0	0	0	0	0	0	31
596104c8a50cb9f36c0de631d31d9ab9	0	0	0	0	30	0	0	0	0	0	0	0	0	0	0	0	0
244bee25b63f157f89f1e97e608f5c47	0	0	0	0	0	0	0	0	30	0	0	0	0	0	0	0	0
d34e0cdc4d0baecee71b9dda434ae9e8	0	0	0	0	0	0	0	0	0	0	0	0	0	0	30	0	0
3b32ed0e7eeb5c90fe7673da1480c197	5	0	0	0	0	0	0	6	11	0	0	0	6	0	0	0	0
f30300476b496e4adb870ac091c788c0	0	0	0	0	28	0	0	0	0	0	0	0	0	0	0	0	0
fa886e27a2995cfa77aa865df66b550f	0	0	0	0	0	0	0	0	0	0	28	0	0	0	0	0	0
e21fc8d6fb72d301fc9c60d5767cce74	0	0	0	0	0	0	0	0	0	0	0	0	0	28	0	0	0
d7a3cec79c878b28af7d08ba5d91ef49	0	0	0	0	0	0	0	0	0	0	0	0	0	0	28	0	0
b714b7cc520395005e8d1366ae1a1281	5	0	0	0	0	0	0	0	0	0	0	0	0	22	0	0	0
6c59350e76b49d50aa1f866b3bcf3193	0	0	0	0	0	0	0	0	0	0	27	0	0	0	0	0	0
919b6cd7ed3170ca20a6e0b7e8edf456	0	0	0	0	0	0	0	0	0	0	0	0	24	3	0	0	0
66cdd1d80be81b42a4089cb2e7257ef9	0	0	0	0	26	0	0	0	0	0	0	0	0	0	0	0	0
4edaf9d47e4ba020c125b4da6845bd2e	0	0	0	0	0	0	0	0	0	26	0	0	0	0	0	0	0
524e2b80925b4452b7be3f2f1dc7df47	0	0	0	0	0	0	0	0	0	0	0	0	26	0	0	0	0
6b608f2a6388347f4edf2862f44d664b	0	0	0	0	0	0	0	0	0	0	0	0	0	26	0	0	0
a4d98ca36dc66a0161e195b9a625b708	0	0	0	0	0	0	0	0	0	0	0	0	0	26	0	0	0
e2f0d1e3b41e9407c084327fe627edaf	0	0	9	0	0	0	16	0	0	0	0	0	0	0	0	0	0
6a608b83a8a2689933a73c8866f8bacd	0	0	0	0	0	0	25	0	0	0	0	0	0	0	0	0	0
c150839b57c4ab5ed846615c91f5a818	0	0	0	0	0	0	0	0	0	0	0	0	25	0	0	0	0
b7911a1cc00e37b9138d0410d54bf923	0	0	0	0	0	0	0	0	0	0	0	0	22	0	0	0	3
75ecf50564c35a2afe3eba166dde0344	0	0	0	0	0	0	0	0	0	0	0	0	0	25	0	0	0
b925b42e28a53ffdc68c993fc7c9c49b	0	0	0	0	0	0	12	0	0	12	0	0	0	0	0	0	0
8b3ed69ac4c11f2a51a6643b0c6b9bdd	0	0	0	0	0	0	0	0	0	24	0	0	0	0	0	0	0
940ffea408a544cd85ac8a25ee1189a4	0	0	0	0	0	0	0	0	0	0	0	24	0	0	0	0	0
97904005472b49b5a729b1f7470c3bce	0	0	10	0	0	0	0	0	0	0	0	13	0	0	0	0	0
98c4331f8d4f4b8ab18653b9e762ea2a	0	0	0	0	0	0	0	0	0	23	0	0	0	0	0	0	0
7bfe55c8465b9f33f73722c159d57119	0	0	0	0	0	0	0	0	0	23	0	0	0	0	0	0	0
2767029bcba4fff08589ebfa29f60b34	0	0	0	0	0	0	0	0	0	0	23	0	0	0	0	0	0
c4471198a64cd9c51a6c3626abb99f61	0	0	0	0	0	0	0	0	0	0	0	0	0	23	0	0	0
9b740e8e047c98bb45cd4dc582c1a7f9	0	0	0	0	0	0	0	0	0	3	0	9	0	0	10	0	0
d81f373853f924cd8dae20dc6c77c800	0	0	0	0	0	0	0	0	0	0	0	0	22	0	0	0	0
df578dba2ba697a6e36fa458d2103b1b	0	0	0	0	0	0	0	0	0	0	0	0	0	22	0	0	0
732b78120806f67d7dbfea3146270a3b	0	0	0	0	0	0	0	0	0	0	0	0	0	0	22	0	0
1f671c19e77059eab03e0646c269714f	0	0	0	0	0	0	0	0	0	0	0	0	0	0	22	0	0
6dc476892c3d69da0b989e4668cd47d5	0	0	0	0	0	0	0	0	0	0	21	0	0	0	0	0	0
760adb5c70be056f42e827b709e588cc	0	0	0	0	0	0	0	0	0	0	0	0	0	21	0	0	0
a50dc3c5ef81a8300725edebc9ccd435	0	0	0	0	0	0	0	0	0	0	0	0	0	0	21	0	0
f6c0d5e255fc23b608315df8e9efe557	0	0	0	0	20	0	0	0	0	0	0	0	0	0	0	0	0
e9b38c7292ffbe7b16d5e92c6f1a129e	0	0	0	0	0	0	20	0	0	0	0	0	0	0	0	0	0
ac07c2de0f3b6de9418d3501fcc68399	0	0	0	0	0	0	0	0	0	0	0	20	0	0	0	0	0
d72c8794baff72ccbfc4a39ec8b00b21	0	0	0	0	0	0	0	0	0	0	0	20	0	0	0	0	0
f314667aa1d2c03c83f152951486149d	0	0	0	0	0	0	0	0	0	0	0	0	20	0	0	0	0
50f31ae556c607afe407e6610551f887	0	0	0	0	0	0	0	0	0	0	0	0	0	20	0	0	0
628a15b855021964fbfb66e35da52a50	0	0	0	0	0	0	0	0	0	0	0	0	0	20	0	0	0
8af762b5b62e0b78fed89e77da9e569b	0	0	0	0	0	0	0	0	0	0	0	0	0	20	0	0	0
8d61c02363fff03c538552889f4dd524	0	0	0	0	0	0	0	0	0	0	0	0	0	20	0	0	0
b6f89b8c0fd231ae29d49bf682e695bb	0	0	0	0	0	0	0	0	0	0	0	0	0	20	0	0	0
59248902514ffc2a26fc591405da4fc1	0	19	0	0	0	0	0	0	0	0	0	0	0	0	0	0	0
73797fb1326b94942355b0c864306b06	0	0	19	0	0	0	0	0	0	0	0	0	0	0	0	0	0
ca3a346ce2dbcaba1a98af28ac4cf4e0	0	0	0	0	0	0	0	0	0	12	0	0	0	0	0	7	0
5d19169d2efb783c57baede1aef840c1	0	0	0	0	0	0	0	0	0	0	0	0	19	0	0	0	0
8f1bef997637f5d9b4fc3eefa5d9a60d	0	0	0	0	0	0	0	0	0	0	0	0	0	19	0	0	0
6bfa08fd03570943038da6dc2820942c	0	0	0	0	0	0	0	0	0	0	0	0	0	19	0	0	0
b815668a1e362dc6a897d2895c351449	0	0	0	0	0	0	0	0	18	0	0	0	0	0	0	0	0
d48455d0a2add776687d7bdaf3d04232	0	0	0	0	0	0	0	0	0	18	0	0	0	0	0	0	0
9d8588225463466f2b3bf49c09ea5cfc	0	0	0	0	0	0	0	0	0	0	18	0	0	0	0	0	0
6334e52f13a24e1b38c6f08b71fea1a9	0	0	0	0	0	0	0	0	0	0	0	0	0	18	0	0	0
d4637971d77c54bcc3dcd80477583bda	0	0	0	0	0	0	0	0	0	0	0	0	0	18	0	0	0
850323c0c73a801ec75e3eb6dfdf5ce6	0	0	0	0	0	0	0	0	0	0	0	0	0	18	0	0	0
19fbbab41053d35c8e4ac27f54a7c4ac	0	0	0	0	0	0	0	0	0	0	0	0	0	0	18	0	0
0e520d0fbbdb23faa4b74ccd2c74905b	0	17	0	0	0	0	0	0	0	0	0	0	0	0	0	0	0
db04edf00048cd9c77e2c8aa81d9d8d6	0	0	0	8	0	0	0	0	0	0	0	0	0	9	0	0	0
ac0c8984b5c309ca6ec94573d1be5112	0	0	0	0	17	0	0	0	0	0	0	0	0	0	0	0	0
041241a81adad1cf3bcd4b35ec9da477	0	0	0	0	0	0	0	0	0	0	0	17	0	0	0	0	0
e636477056650b8da9c48927721c0497	0	0	0	0	0	0	0	0	0	0	0	0	17	0	0	0	0
ff7008e0758ad4e31fc71663fead0d80	0	0	0	0	0	0	0	0	0	0	0	0	0	17	0	0	0
9fcf1d986c95ed7a2b67cb3516a6576a	0	0	0	0	0	0	0	0	0	0	0	0	0	0	0	17	0
9909f4823f2582c3e1bb97a48ced528c	0	0	0	16	0	0	0	0	0	0	0	0	0	0	0	0	0
61ca5b774895794b5f60b8955b2b7731	0	0	0	16	0	0	0	0	0	0	0	0	0	0	0	0	0
cc4071c5f2a798fc4b5b42ef4cc3d629	0	0	0	0	16	0	0	0	0	0	0	0	0	0	0	0	0
1b21bf1087c51dfb7f340a8439917590	0	0	0	0	0	0	0	9	7	0	0	0	0	0	0	0	0
3ce709429d20be68182575509a1f9e8f	0	0	0	0	0	0	0	0	0	0	16	0	0	0	0	0	0
54ee34ce01444bf554acf0f41e2d9a47	0	0	0	0	0	0	0	0	0	0	0	0	0	16	0	0	0
0bad1e130733f2dcba37f7a3830de7b6	0	0	0	0	0	0	0	0	0	0	0	0	0	16	0	0	0
d0e025107bb4b04958525a325cfaa76b	0	0	0	0	0	0	0	0	0	0	0	0	0	0	16	0	0
fcf72ccf67696ef21dac7e2feacc85fb	0	0	0	0	0	0	0	0	0	0	0	0	0	0	0	0	16
92c294ec60947047494d7431d517715b	0	0	0	0	15	0	0	0	0	0	0	0	0	0	0	0	0
4be80be705379fe624bf4f236868c161	0	0	0	0	0	0	8	0	0	0	0	0	0	7	0	0	0
a0d03ba5342c2c82ac244c0c5ef28b92	0	0	0	0	0	0	0	0	15	0	0	0	0	0	0	0	0
2f3464d9017dbcc3c07539e9e6d031d1	0	0	0	0	0	0	0	0	0	15	0	0	0	0	0	0	0
46baabee98c976e424f16de9dc3cdffe	0	0	0	0	0	0	0	0	0	0	0	15	0	0	0	0	0
36c31216bf47a62308b2dae350621e7c	0	0	0	0	0	0	0	0	0	0	0	0	0	15	0	0	0
baa7b5455044e9617e4162035cb7a17d	0	0	0	0	0	0	0	0	0	0	0	0	0	15	0	0	0
22a5cba8be32bfb9b7a0ea9e416ff777	0	0	0	0	0	0	14	0	0	0	0	0	0	0	0	0	0
43740adbb57e378f26dbf9b30de0e0c2	0	0	0	0	0	0	14	0	0	0	0	0	0	0	0	0	0
4897c1da6c1881c125689aa061a3e509	0	0	0	0	0	0	0	0	0	14	0	0	0	0	0	0	0
c562ab42478087e425d9e82ff5063077	0	0	0	0	0	0	0	0	0	0	14	0	0	0	0	0	0
26e440d4707cfea56c6d50c37f2d85d1	0	0	0	0	0	0	0	0	0	0	0	14	0	0	0	0	0
d11768b1e8a99889d5114ad8cf0d1a2e	0	0	0	0	0	0	0	0	0	0	0	0	0	14	0	0	0
38ab081ee38e634b89bb6eaaba005e48	0	0	0	0	0	0	0	0	0	0	0	0	0	14	0	0	0
820b9e17d302d4179c7f8a7bee41d127	0	0	0	0	0	0	0	0	0	0	0	0	0	14	0	0	0
1553186ef2d129d307aa4afe83b6a8d7	0	0	0	0	0	0	0	0	0	0	0	0	0	0	0	14	0
1eaf90352c20a77012d523aec71db6cd	0	0	0	0	0	13	0	0	0	0	0	0	0	0	0	0	0
ffca8305ec74721fbff09fba91edf8d7	0	0	0	0	0	0	0	0	0	0	0	13	0	0	0	0	0
94361ad62d6322ec6282ae5c096c65f4	0	0	0	0	0	0	0	0	0	0	0	0	13	0	0	0	0
51c68b19f06b6006f59f40663bf11367	0	0	0	0	0	0	0	0	0	0	0	0	0	13	0	0	0
c6f61b95201848ba396fcf8f9f393bd8	0	0	0	0	0	0	0	0	0	0	0	0	0	13	0	0	0
607b6cd6a8b4af781646b1356deb9f69	0	0	0	0	0	0	0	0	0	0	0	0	0	13	0	0	0
c8c3f7224c72caa302c9047cc0ea4257	0	0	0	0	0	0	0	0	0	0	0	0	0	0	0	13	0
dfcbe943082643890c82a9183f49c327	0	0	0	0	0	0	0	0	0	0	0	0	0	0	0	0	13
f84136646297129d85a43710b918125a	0	0	0	0	12	0	0	0	0	0	0	0	0	0	0	0	0
63cf4c57f478551f301a54a66e5294ed	0	0	0	0	0	0	0	0	0	0	12	0	0	0	0	0	0
12030ab2f6b09e3c7da93f73a25e9168	0	0	0	0	0	0	0	0	0	0	12	0	0	0	0	0	0
c2084a737a8e96bea30294549cb1bf8c	0	0	0	0	0	0	0	0	0	0	0	12	0	0	0	0	0
63ca9c2eba1be0bd16b9e4d8d5d277ce	0	0	0	0	0	0	0	0	0	0	0	0	12	0	0	0	0
73b1728a742fe9e8b65c4cb61d83e560	0	0	0	0	0	0	0	0	0	0	0	0	0	12	0	0	0
f520a3d61ff27fb136721f093327b512	0	0	0	0	0	0	0	0	0	0	0	0	0	12	0	0	0
372975f924b8d58fddace0e3a091a707	0	0	0	0	0	0	0	0	0	0	0	0	0	0	12	0	0
70d9c728f19673b62a19a1f35cf7b365	0	0	0	0	0	0	0	0	0	0	0	0	0	0	0	0	12
7022e969007ef3c8699f673b136e033d	11	0	0	0	0	0	0	0	0	0	0	0	0	0	0	0	0
c25d1e6253ae775751640b6b117e47a7	0	0	11	0	0	0	0	0	0	0	0	0	0	0	0	0	0
a1a04d3b99a0830ff52c65019cdbf0ae	0	0	0	0	11	0	0	0	0	0	0	0	0	0	0	0	0
849154d1fef3cbacbdede1343a55ac92	0	0	0	0	0	11	0	0	0	0	0	0	0	0	0	0	0
08e8ed3a513a88b5599f505242a281eb	0	0	0	0	0	0	11	0	0	0	0	0	0	0	0	0	0
b8420c2e11cc062fd99e1155ddddb171	0	0	0	0	0	0	11	0	0	0	0	0	0	0	0	0	0
c628f8e99eff4d6044d16e80b17b9ec8	0	0	0	0	0	0	0	11	0	0	0	0	0	0	0	0	0
b20738cc5d13918176859602c10fb841	0	0	0	0	0	0	0	0	0	0	0	0	0	0	0	0	0
887ba302f3a66f21303ee763625b9447	0	0	0	0	0	0	0	0	0	0	11	0	0	0	0	0	0
b71432e541e7d85f93b2bce13c9edcfe	0	0	0	0	0	0	0	0	0	0	0	0	0	11	0	0	0
195bece14efe4ab73c4779f7b0f84b42	0	10	0	0	0	0	0	0	0	0	0	0	0	0	0	0	0
7e91bb03ab9f05201d4580e49685c76e	0	0	10	0	0	0	0	0	0	0	0	0	0	0	0	0	0
f4cde391140952f26d8c8d1f2af028d9	0	0	0	0	0	0	10	0	0	0	0	0	0	0	0	0	0
f050befa4a602eefdbfb02591a8520ad	0	0	0	0	0	0	0	0	10	0	0	0	0	0	0	0	0
90c4ea6a2bd0c1183dd4ab5ed179dbf9	0	0	0	0	0	0	0	0	0	10	0	0	0	0	0	0	0
a077338e7ab6255280622ae05c13a2bf	0	0	0	0	0	0	0	0	0	0	10	0	0	0	0	0	0
459c5d7c5dc9804c34a820053026d780	0	0	0	0	0	0	0	0	0	0	10	0	0	0	0	0	0
d09a1c185276379ff173d25dd16a6273	0	0	0	0	0	0	0	0	0	0	10	0	0	0	0	0	0
b0d9421547843ab421b998b3cf89b76c	0	0	0	0	0	0	0	0	0	0	0	0	10	0	0	0	0
0de8e0b1910c8ffed57fd59e29526f02	0	0	0	0	0	0	0	0	0	0	0	0	0	0	0	10	0
2156fb6df9754022915f729e6be6dacb	0	0	0	0	0	0	0	9	0	0	0	0	0	0	0	0	0
48d284ede7fe8667d41d2e1105671ab0	0	0	0	0	0	0	0	0	9	0	0	0	0	0	0	0	0
23fb23cd08a6096bf743e37e00e5447d	0	0	0	0	0	0	0	0	0	0	9	0	0	0	0	0	0
408dfb9c1a65d9c5221144d0cd4dfa2d	0	0	0	0	0	0	0	0	0	0	9	0	0	0	0	0	0
f676f719cb9f4bc7e5232d89eeae6bf1	0	0	0	0	0	0	0	0	0	0	9	0	0	0	0	0	0
c5ae2d4cf763cf5bd5c5813777da54d3	0	0	0	0	0	0	0	0	0	0	0	0	9	0	0	0	0
dc880ac713c13cd43a42bd6ae8af5303	0	0	0	0	0	0	0	0	0	0	0	0	9	0	0	0	0
708f852e9d9976c7f675c2712a481916	0	0	0	0	0	0	0	0	0	0	0	0	9	0	0	0	0
b46eae883e3ee3ca9a970bc1c1665a36	0	0	0	0	0	0	0	0	0	0	0	0	9	0	0	0	0
3dbc38c913839e95c54b7e08d8844899	0	0	0	0	0	0	0	0	0	0	0	0	0	9	0	0	0
86c379a98eff878f33ba8c24845ff5ac	0	0	0	0	0	0	0	0	0	0	0	0	0	9	0	0	0
28486cc48540b24ce48383d7a45a7dab	0	0	0	0	0	0	0	0	0	0	0	0	0	9	0	0	0
91f208ca014ceece13cfe3d11e1fcd2a	0	0	0	0	0	0	0	0	0	0	0	0	0	0	0	9	0
e6ff2701c3b48c6c49829fba28a669ac	0	0	0	0	0	0	0	0	0	0	0	0	0	0	0	0	9
f2e95100662acbc86b3757c2a9ae48c9	0	0	8	0	0	0	0	0	0	0	0	0	0	0	0	0	0
c4895b28433b3c4f98c5615d8ccaef1e	0	0	8	0	0	0	0	0	0	0	0	0	0	0	0	0	0
3ffaf60c00965580e0f52ca1d836bd48	0	0	8	0	0	0	0	0	0	0	0	0	0	0	0	0	0
04d8f66bdb50eea03d0e4bbf510e010f	0	0	4	0	0	0	4	0	0	0	0	0	0	0	0	0	0
1006efc367d4107028ebd85d1c656d33	0	0	0	0	0	8	0	0	0	0	0	0	0	0	0	0	0
3af7ff673c339b89a19bc34c0b14f139	0	0	0	0	0	0	0	0	0	0	0	0	0	0	0	0	0
846474bea211db4f9237cd51827f003c	0	0	0	0	0	0	0	0	0	8	0	0	0	0	0	0	0
967bf8cb214fe3a40bce8f195413215d	0	0	0	0	0	0	0	0	0	0	8	0	0	0	0	0	0
cfdad8ea8c5e7104c107aa9111f30d96	0	0	0	0	0	0	0	0	0	0	8	0	0	0	0	0	0
0500181ff7f01d025d0506f6fbd08a76	0	0	0	0	0	0	0	0	0	0	8	0	0	0	0	0	0
6a067cdf2b4d47b4e4797162f4c0e9c4	0	0	0	0	0	0	0	0	0	0	0	8	0	0	0	0	0
bd8745915c8dd7ac52beb92c5e6a0b1d	0	0	0	0	0	0	0	0	0	0	0	0	8	0	0	0	0
b0b1cc0d7a123be25c3bb1fceaf149dd	0	0	0	0	0	0	0	0	0	0	0	0	0	8	0	0	0
5f3a4d4b4b7e026253c42d0810a67152	0	0	0	0	0	0	0	0	0	0	0	0	0	8	0	0	0
7c435146180390b67a87bb81dcf08cb5	0	0	0	0	0	0	0	0	0	0	0	0	0	8	0	0	0
650f09e899b56fbe4c92998de97b2714	0	0	0	0	0	0	0	0	0	0	0	0	0	8	0	0	0
96d1290a0d66d2829c4129f0a9d164ae	0	0	0	0	0	0	0	0	0	0	0	0	0	0	0	0	8
10451e494e3e82df380cb2bdb4147870	0	0	0	0	0	0	0	0	0	0	0	0	0	0	0	0	8
53e45537d6f74f223a8b667049183ae5	0	7	0	0	0	0	0	0	0	0	0	0	0	0	0	0	0
69c3b94a2562646fa2067da32c90b211	0	7	0	0	0	0	0	0	0	0	0	0	0	0	0	0	0
c20030a40747d74da8735b108b9e88ec	0	0	7	0	0	0	0	0	0	0	0	0	0	0	0	0	0
28ca5294009475322aa4a5d09cd182ee	0	0	7	0	0	0	0	0	0	0	0	0	0	0	0	0	0
6c181b8b676597e0c225120788482fb7	0	0	0	7	0	0	0	0	0	0	0	0	0	0	0	0	0
34679acb8fa5a6d03b67358824608905	0	0	0	0	7	0	0	0	0	0	0	0	0	0	0	0	0
dc38e3d18bcfdb11f9d77a652de3cd6e	0	0	0	0	0	7	0	0	0	0	0	0	0	0	0	0	0
cc511fccf1f435e10aa4ea1b917d28f6	0	0	0	0	0	0	7	0	0	0	0	0	0	0	0	0	0
8e1c76272f62847caffde0cd2cb474d0	0	0	0	0	0	0	7	0	0	0	0	0	0	0	0	0	0
b528e5b8136205231825aa966632959c	0	0	0	0	0	0	0	7	0	0	0	0	0	0	0	0	0
891d1c1644b1850b9efe549be960f9a4	0	0	0	0	0	0	0	7	0	0	0	0	0	0	0	0	0
c21ef2aa19fee12e5fe00e7aff8c9090	0	0	0	0	0	0	0	0	0	0	0	0	0	0	0	0	0
1e7bc0b9b05a60a0eb99c3a9618d4d01	0	0	0	0	0	0	0	0	0	0	7	0	0	0	0	0	0
21ed9cd3b5c4d24593dab4628d225a44	0	0	0	0	0	0	0	0	0	0	0	7	0	0	0	0	0
0ef455ad8f53c8cf6054d1315cacc3b4	0	0	0	0	0	0	0	0	0	0	0	0	0	7	0	0	0
957ce87bb092a4514f3099082c307021	0	0	0	0	0	0	0	0	0	0	0	0	0	7	0	0	0
4d37a7e82cac5bf69e519cc83c531770	0	0	0	0	0	0	0	0	0	0	0	0	0	0	0	0	7
832270ca0fc7958c781f1ecb07a8a5cf	6	0	0	0	0	0	0	0	0	0	0	0	0	0	0	0	0
bbfa70f828b993ae07aabe39bcac5433	0	6	0	0	0	0	0	0	0	0	0	0	0	0	0	0	0
bb89ab61a6eb5d48660ef702f9028e1d	0	0	6	0	0	0	0	0	0	0	0	0	0	0	0	0	0
f35970d49aab095667a866adddba3126	0	0	0	0	0	0	0	6	0	0	0	0	0	0	0	0	0
a7c04e8a9b982044deb43d68d58934cf	0	0	0	0	0	0	0	6	0	0	0	0	0	0	0	0	0
dab18cb8fee8e67bd20c16203e551879	0	0	0	0	0	0	0	0	6	0	0	0	0	0	0	0	0
9771ba99fa816ed0e18b3eea25e42236	0	0	0	0	0	0	0	0	0	6	0	0	0	0	0	0	0
f012b51fd22973ca6d75162101c58d77	0	0	0	0	0	0	0	0	0	6	0	0	0	0	0	0	0
8c70216fb7c3cd6b13fade446bebbec5	0	0	0	0	0	0	0	0	0	6	0	0	0	0	0	0	0
658b6fc4ce4f42accebf0fd9fd26f385	0	0	0	0	0	0	0	0	0	6	0	0	0	0	0	0	0
58a1c9816b9325f3c7b548aa93a676a1	0	0	0	0	0	0	0	0	0	6	0	0	0	0	0	0	0
598f57aead63bb20e8aedd389aff4f8c	0	0	0	0	0	0	0	0	0	0	6	0	0	0	0	0	0
dbfcc4a3b1d830aa88f5e72284d49b5f	0	0	0	0	0	0	0	0	0	0	6	0	0	0	0	0	0
3cd52911420890fefd2099553411fdb4	0	0	0	0	0	0	0	0	0	0	0	6	0	0	0	0	0
ab028265851898852f5d3f1a705d51f8	0	0	0	0	0	0	0	0	0	0	0	6	0	0	0	0	0
e1be0437a085fd2803169fcbec45f178	0	0	0	0	0	0	0	0	0	0	0	6	0	0	0	0	0
bbcc30afe5a4e6d857258109ccb95b20	0	0	0	0	0	0	0	0	0	0	0	6	0	0	0	0	0
583bbdf93be1f1a12e53079b46a81fa8	0	0	0	0	0	0	0	0	0	0	0	0	0	6	0	0	0
4734a107fb774c46c0ecb974915a4781	0	0	0	0	0	0	0	0	0	0	0	0	0	6	0	0	0
4a579ad76f92d9882609ee3f1c3b9bc9	0	0	0	0	5	0	0	0	0	0	0	0	0	0	0	0	0
f3ad645465c8befa455531c18ab6ab33	0	0	0	0	5	0	0	0	0	0	0	0	0	0	0	0	0
f965a671b905639699196aaa0a6bb401	0	0	0	0	0	5	0	0	0	0	0	0	0	0	0	0	0
ca2dfd9875d37e2113b09e280ad2a539	0	0	0	0	0	0	0	5	0	0	0	0	0	0	0	0	0
4149e7afc413d557b531ca78d17d8fe3	0	0	0	0	0	0	0	0	0	0	5	0	0	0	0	0	0
bb5e813ee98e8f2814c93f0a5454d667	0	0	0	0	0	0	0	0	0	0	0	5	0	0	0	0	0
75238326f50e44256bd393acbbccd95b	0	0	0	0	0	0	0	0	0	0	0	5	0	0	0	0	0
6bd0e928dfe425e5ec8fecfc18f3a982	0	0	0	0	0	0	0	0	0	0	0	0	5	0	0	0	0
bb942e7f490ec32bf74c0de6e5ff1b46	0	0	0	0	0	0	0	0	0	0	0	0	5	0	0	0	0
aa968309659b4bfbfde787c48fb659e2	0	0	0	0	0	0	0	0	0	0	0	0	5	0	0	0	0
8e18502cfb57959f04f8bee1175f3050	0	0	0	0	0	0	0	0	0	0	0	0	0	5	0	0	0
f6cd26abe0c8ee643e9a57982ee54a7a	0	0	0	0	0	0	0	0	0	0	0	0	0	5	0	0	0
20f5bfd55110d7405d9ed052fb0a4c6d	0	0	0	0	0	0	0	0	0	0	0	0	0	0	0	0	5
a6271b7e2876b50dadd562122a58b14d	4	0	0	0	0	0	0	0	0	0	0	0	0	0	0	0	0
e2080133a33e16edd1083861b40f76ca	4	0	0	0	0	0	0	0	0	0	0	0	0	0	0	0	0
346c32099f6b46ff54d8a7c0e42b025c	0	0	4	0	0	0	0	0	0	0	0	0	0	0	0	0	0
d9b0a28ce009cbfdd448b2e851f8da63	0	0	4	0	0	0	0	0	0	0	0	0	0	0	0	0	0
2aa7edf3d5f1b6a555f3ac4ba2363f2a	0	0	4	0	0	0	0	0	0	0	0	0	0	0	0	0	0
227107c66a4aeacf6bc2ec6b6aa2e191	0	0	0	4	0	0	0	0	0	0	0	0	0	0	0	0	0
ebe1ba548dc7447b11a11a7d6087a667	0	0	0	0	0	0	4	0	0	0	0	0	0	0	0	0	0
61602bb79f8ea72c31b206d6eb01f68e	0	0	0	0	0	0	0	4	0	0	0	0	0	0	0	0	0
2903cc507ca9c570b73efb385aa2fd6d	0	0	0	0	0	0	0	0	4	0	0	0	0	0	0	0	0
4ef52ec5d3e2d3222514bdc883197232	0	0	0	0	0	0	0	0	0	0	0	0	0	0	0	0	0
c5a88b94b1f751819a065e37a81a53ee	0	0	0	0	0	0	0	0	0	4	0	0	0	0	0	0	0
e29f393d1464a1c10f55734aa369fa1d	0	0	0	0	0	0	0	0	0	4	0	0	0	0	0	0	0
3107b753304735ac1c134a7bdd422974	0	0	0	0	0	0	0	0	0	4	0	0	0	0	0	0	0
9cb4739ae297840eaf28df15a53dd912	0	0	0	0	0	0	0	0	0	0	4	0	0	0	0	0	0
73c86460fc1c121d7ac511b0b5fea898	0	0	0	0	0	0	0	0	0	0	4	0	0	0	0	0	0
d2e4c084cfa53a8accd17351c7c26e91	0	0	0	0	0	0	0	0	0	0	0	4	0	0	0	0	0
313ee66892746f233938ea6cb34abe20	0	0	0	0	0	0	0	0	0	0	0	0	4	0	0	0	0
73cf0a3068fc66854f0432cdb99b8070	0	0	0	0	0	0	0	0	0	0	0	0	4	0	0	0	0
7e686a8f3961cd7efc1717b2de9f5f39	0	0	0	0	0	0	0	0	0	0	0	0	4	0	0	0	0
a11cf534b1436fc250233bb6b89fea01	0	0	0	0	0	0	0	0	0	0	0	0	0	4	0	0	0
f123d8dd1fe6360b39b34c419ef0baa3	0	0	0	0	0	0	0	0	0	0	0	0	0	4	0	0	0
0bc2b9b673c7bb20be6251821bab7820	0	0	0	0	0	0	0	0	0	0	0	0	0	4	0	0	0
be3226c998d96d38c27bcbd7e34d873d	0	0	0	0	0	0	0	0	0	0	0	0	0	0	0	0	4
19042b2ab63c2ff9eafea43719e4510d	0	0	3	0	0	0	0	0	0	0	0	0	0	0	0	0	0
0c058d29226ecd5e5d99381e450eda95	0	0	0	0	3	0	0	0	0	0	0	0	0	0	0	0	0
45adab7426d26754188b2b4c63be5fe0	0	0	0	0	0	3	0	0	0	0	0	0	0	0	0	0	0
f23982138e4d5ed3fcb068cbac95af41	0	0	0	0	0	3	0	0	0	0	0	0	0	0	0	0	0
f5fb4b8ddc15a51dfa85ac74db4e63f7	0	0	0	0	0	0	3	0	0	0	0	0	0	0	0	0	0
a9af0912000c0cfcd9db08c63e8b7a59	0	0	0	0	0	0	0	3	0	0	0	0	0	0	0	0	0
2e398b8d21dc0766b2cf014de5f215f9	0	0	0	0	0	0	0	0	0	0	0	0	0	0	0	0	0
886313dea7a08ae847a20cee9fd5ccb6	0	0	0	0	0	0	0	0	0	0	0	0	0	0	0	0	0
78b778f9788cb1a95b904d80ee6bede9	0	0	0	0	0	0	0	0	0	0	0	3	0	0	0	0	0
bf35cbd01b86526c625a17104512d8d5	0	0	0	0	0	0	0	0	0	0	0	0	3	0	0	0	0
a4b293fcf6190273e1b5e3f3f36e0ec9	0	0	0	0	0	0	0	0	0	0	0	0	3	0	0	0	0
e9853dd7a122c7fc1ec93daeb0a48b42	0	0	0	0	0	0	0	0	0	0	0	0	0	0	0	3	0
d7c5e6603b48188e482f12b55083f09f	0	0	0	0	0	0	0	0	0	0	0	0	0	0	0	0	3
9bf95767b17df4a1cd98db0dba2acf49	0	0	0	0	0	0	2	0	0	0	0	0	0	0	0	0	0
8b871f021b178dc1c078265953b6a1f7	0	0	0	0	0	0	0	2	0	0	0	0	0	0	0	0	0
a018eb1d8afceb2751d3b92b22f4d35f	0	0	0	0	0	0	0	0	0	0	0	0	0	2	0	0	0
