# Supplementary material for: Metagenomic Insights into Microbial Signatures in Thrombi from Acute Ischemic Stroke Patients Undergoing Endovascular Treatment
Source: Brain Sci. 2025 Feb 6;15(2):157. doi: 10.3390/brainsci15020157 (PMC11853128; doi:10.3390/brainsci15020157)
Supplement: Supplementary file 1 [file brainsci-15-00157-s001.zip › Table S4 Proportions of bacterial taxa within each sample..xlsx]

## Sheet: Sheet1
Sample	Acinetobacter	Agathobacter	Alkalihalobacillus_A	Allosphingosinicella	Anaerococcus	Anaerosphaera	Anaerostipes	Bacteroides	Bifidobacterium	Blautia_A	Brevibacterium	CAG-41	Campylobacter_B	Clostridium_A	Corynebacterium	Cutibacterium	Dietzia	Enterocloster	Ezakiella	Fenollaria	Finegoldia	Gleimia	Gulosibacter	Intestinibacter	JAGPUQ01	Lachnoanaerobaculum	Lactobacillus	Levilactobacillus	Levyella	Megasphaera	Methylobacterium	Micrococcus	Modestobacter	Moraxella	Morganella	Noviherbaspirillum_A	Pantoea	Parabacteroides	Paracoccus	Pauljensenia	Peptoniphilus_A	Peptoniphilus_C	Porphyromonas_A	Prevotella	Priestia	Proteus	Pseudoduganella	Pseudomonas_E	Ruminococcus_B
MG1	0.0105263	0.00526316	0.00526316	0.00526316	0.0368421	0.00526316	0.0105263	0.00526316	0.105263	0.0210526	0.00526316	0.00526316	0.00526316	0.00526316	0.142105	0.00526316	0.00526316	0.0105263	0.0105263	0.00526316	0.0105263	0.00526316	0.00526316	0.00526316	0.00526316	0.00526316	0.00526316	0.00526316	0.00526316	0.00526316	0.215789	0.00526316	0.00526316	0.00526316	0.110526	0.00526316	0.0105263	0.0157895	0.00526316	0.00526316	0.0421053	0.0105263	0.00526316	0.00526316	0.00526316	0.00526316	0.0105263	0.0157895	0.00526316
MG10	0.0217391	0.0108696	0.0108696	0.0108696	0.076087	0.0108696	0.0217391	0.0108696	0.0326087	0.0434783	0.0108696	0.0108696	0.0108696	0.0108696	0.108696	0.0108696	0.0108696	0.0217391	0.0217391	0.0108696	0.0217391	0.0108696	0.0108696	0.0108696	0.0108696	0.0108696	0.0108696	0.0108696	0.0108696	0.0108696	0.0326087	0.0108696	0.0108696	0.0108696	0.0108696	0.0108696	0.0217391	0.0326087	0.0108696	0.0108696	0.0217391	0.0217391	0.0108696	0.0108696	0.0108696	0.0108696	0.0217391	0.0326087	0.0108696
MG11	0.0121951	0.00609756	0.00609756	0.00609756	0.0426829	0.00609756	0.0121951	0.00609756	0.0182927	0.0243902	0.00609756	0.00609756	0.00609756	0.00609756	0.0609756	0.00609756	0.00609756	0.0121951	0.0121951	0.00609756	0.0121951	0.00609756	0.00609756	0.00609756	0.00609756	0.00609756	0.00609756	0.00609756	0.00609756	0.00609756	0.0182927	0.00609756	0.00609756	0.00609756	0.00609756	0.00609756	0.0121951	0.0182927	0.00609756	0.00609756	0.103659	0.262195	0.00609756	0.00609756	0.00609756	0.00609756	0.0121951	0.0182927	0.00609756
MG12	0.0097561	0.00487805	0.00487805	0.00487805	0.0341463	0.00487805	0.0097561	0.00487805	0.0926829	0.0195122	0.00487805	0.00487805	0.00487805	0.00487805	0.0487805	0.00487805	0.00487805	0.0097561	0.0097561	0.00487805	0.0439024	0.00487805	0.0341463	0.00487805	0.00487805	0.00487805	0.00487805	0.00487805	0.00487805	0.00487805	0.0146341	0.00487805	0.00487805	0.17561	0.00487805	0.00487805	0.0097561	0.0146341	0.219512	0.00487805	0.0097561	0.0097561	0.00487805	0.00487805	0.00487805	0.00487805	0.0097561	0.0146341	0.00487805
MG13	0.00554017	0.00277008	0.00277008	0.00277008	0.0193906	0.00277008	0.00554017	0.00277008	0.282548	0.0110803	0.00277008	0.00277008	0.00277008	0.00277008	0.196676	0.00277008	0.00277008	0.00554017	0.00554017	0.00277008	0.00554017	0.00277008	0.00277008	0.00277008	0.00277008	0.00277008	0.00277008	0.0221607	0.00277008	0.00277008	0.00831025	0.00277008	0.00277008	0.00277008	0.00277008	0.00277008	0.238227	0.00831025	0.00277008	0.00277008	0.0554017	0.00554017	0.00277008	0.00277008	0.00277008	0.00277008	0.00554017	0.00831025	0.00277008
MG14	0.0185185	0.00925926	0.00925926	0.00925926	0.0648148	0.00925926	0.0185185	0.00925926	0.0277778	0.037037	0.00925926	0.00925926	0.00925926	0.00925926	0.0925926	0.00925926	0.00925926	0.0185185	0.0185185	0.00925926	0.0185185	0.00925926	0.00925926	0.00925926	0.00925926	0.00925926	0.00925926	0.00925926	0.00925926	0.157407	0.0277778	0.00925926	0.00925926	0.00925926	0.00925926	0.00925926	0.0185185	0.0277778	0.00925926	0.00925926	0.0185185	0.0185185	0.00925926	0.00925926	0.00925926	0.00925926	0.0185185	0.0277778	0.00925926
MG15	0.0145985	0.00729927	0.00729927	0.00729927	0.0510949	0.00729927	0.0145985	0.00729927	0.0218978	0.0291971	0.00729927	0.00729927	0.00729927	0.00729927	0.0729927	0.00729927	0.00729927	0.0145985	0.0145985	0.00729927	0.0145985	0.00729927	0.0364963	0.00729927	0.00729927	0.00729927	0.00729927	0.00729927	0.00729927	0.00729927	0.19708	0.00729927	0.00729927	0.00729927	0.00729927	0.00729927	0.0145985	0.0218978	0.00729927	0.00729927	0.0145985	0.0145985	0.00729927	0.00729927	0.00729927	0.00729927	0.0145985	0.0218978	0.00729927
MG16	0.0196078	0.00980392	0.00980392	0.00980392	0.0686275	0.00980392	0.0196078	0.00980392	0.0294118	0.0392157	0.00980392	0.00980392	0.00980392	0.00980392	0.156863	0.00980392	0.00980392	0.0196078	0.0196078	0.00980392	0.0196078	0.00980392	0.00980392	0.00980392	0.00980392	0.00980392	0.00980392	0.00980392	0.00980392	0.00980392	0.0686275	0.00980392	0.00980392	0.00980392	0.00980392	0.00980392	0.0196078	0.0294118	0.00980392	0.00980392	0.0196078	0.0196078	0.00980392	0.00980392	0.00980392	0.00980392	0.0196078	0.0294118	0.00980392
MG17	0.0113636	0.0852273	0.00568182	0.00568182	0.0397727	0.176136	0.0113636	0.00568182	0.107955	0.0227273	0.00568182	0.00568182	0.00568182	0.00568182	0.0568182	0.00568182	0.00568182	0.0113636	0.0113636	0.00568182	0.0113636	0.00568182	0.0227273	0.00568182	0.00568182	0.00568182	0.00568182	0.00568182	0.00568182	0.00568182	0.0170455	0.00568182	0.00568182	0.00568182	0.00568182	0.00568182	0.0113636	0.0170455	0.00568182	0.00568182	0.0113636	0.0113636	0.00568182	0.00568182	0.00568182	0.00568182	0.0113636	0.0170455	0.00568182
MG2	0.00537634	0.00268817	0.00268817	0.00268817	0.0188172	0.00268817	0.00537634	0.00268817	0.00806452	0.0107527	0.00268817	0.00268817	0.00268817	0.00268817	0.0268817	0.00268817	0.00268817	0.00537634	0.00537634	0.00268817	0.00537634	0.00268817	0.00268817	0.0994624	0.00268817	0.0860215	0.00268817	0.0322581	0.00268817	0.0860215	0.0188172	0.00268817	0.00268817	0.00268817	0.00268817	0.00268817	0.00537634	0.00806452	0.00268817	0.00268817	0.00537634	0.00537634	0.107527	0.00268817	0.00268817	0.00268817	0.00537634	0.0430108	0.00268817
MG3	0.00326264	0.00163132	0.00163132	0.00163132	0.0114193	0.00163132	0.00326264	0.00163132	0.08646	0.00652528	0.00163132	0.00163132	0.00163132	0.00163132	0.107667	0.00163132	0.0538336	0.00326264	0.00326264	0.0652529	0.00326264	0.00163132	0.00163132	0.00163132	0.00163132	0.00163132	0.00163132	0.0228385	0.00163132	0.00163132	0.00489396	0.00163132	0.00163132	0.0554649	0.00163132	0.00163132	0.00326264	0.00489396	0.00163132	0.00163132	0.00326264	0.00326264	0.00163132	0.00163132	0.00163132	0.00163132	0.254486	0.150082	0.00163132
MG4	0.0122699	0.00613497	0.208589	0.00613497	0.0429448	0.00613497	0.0122699	0.00613497	0.0184049	0.0245399	0.00613497	0.00613497	0.00613497	0.00613497	0.0613497	0.00613497	0.00613497	0.0122699	0.0122699	0.00613497	0.0122699	0.00613497	0.00613497	0.00613497	0.00613497	0.00613497	0.00613497	0.00613497	0.00613497	0.00613497	0.0184049	0.00613497	0.00613497	0.00613497	0.0797546	0.00613497	0.0122699	0.0184049	0.00613497	0.00613497	0.0122699	0.0122699	0.00613497	0.00613497	0.00613497	0.00613497	0.0122699	0.0184049	0.00613497
MG5	0.00128949	0.000644745	0.000644745	0.000644745	0.0154739	0.000644745	0.00128949	0.000644745	0.00193424	0.00257898	0.0419084	0.000644745	0.000644745	0.000644745	0.571244	0.000644745	0.000644745	0.00128949	0.00128949	0.000644745	0.0348162	0.000644745	0.0122502	0.000644745	0.000644745	0.000644745	0.000644745	0.000644745	0.000644745	0.000644745	0.0322373	0.0373952	0.000644745	0.000644745	0.000644745	0.000644745	0.00128949	0.00193424	0.000644745	0.000644745	0.00128949	0.00128949	0.000644745	0.000644745	0.00580271	0.000644745	0.027724	0.0186976	0.000644745
MG6	0.0128866	0.0221649	0.000171821	0.000171821	0.124742	0.000171821	0.0424399	0.0878007	0.00532646	0.115292	0.000171821	0.00549828	0.0123711	0.00893471	0.148969	0.00721649	0.000171821	0.0386598	0.014433	0.000171821	0.0742268	0.0135739	0.000171821	0.000171821	0.00584192	0.000171821	0.000171821	0.000171821	0.0166667	0.000171821	0.00257732	0.00137457	0.000171821	0.000171821	0.000171821	0.000171821	0.0056701	0.12079	0.000171821	0.0202749	0.0158076	0.00945017	0.000171821	0.000171821	0.0080756	0.0302406	0.000343643	0.000515464	0.00910653
MG7	0.0046083	0.00230415	0.00230415	0.131336	0.016129	0.00230415	0.0046083	0.00230415	0.00691244	0.00921659	0.00230415	0.00230415	0.00230415	0.00230415	0.108295	0.00230415	0.00230415	0.0046083	0.0046083	0.00230415	0.0046083	0.00230415	0.00230415	0.00230415	0.00230415	0.00230415	0.0714286	0.00230415	0.00230415	0.00230415	0.00691244	0.00230415	0.156682	0.00230415	0.00230415	0.110599	0.0046083	0.00691244	0.00230415	0.00230415	0.0322581	0.0046083	0.00230415	0.12212	0.00230415	0.00230415	0.0046083	0.00691244	0.00230415
MG8	0.0101523	0.00507614	0.00507614	0.00507614	0.035533	0.00507614	0.0101523	0.00507614	0.0152284	0.0203046	0.00507614	0.00507614	0.00507614	0.00507614	0.192893	0.00507614	0.00507614	0.0101523	0.0101523	0.00507614	0.0101523	0.00507614	0.00507614	0.00507614	0.00507614	0.00507614	0.00507614	0.00507614	0.00507614	0.00507614	0.15736	0.0812183	0.00507614	0.00507614	0.00507614	0.00507614	0.0101523	0.0152284	0.00507614	0.00507614	0.0101523	0.0101523	0.00507614	0.00507614	0.00507614	0.00507614	0.0101523	0.0152284	0.00507614
MG9	0.00900901	0.0045045	0.0045045	0.0045045	0.0315315	0.0045045	0.00900901	0.0045045	0.0135135	0.018018	0.0045045	0.0045045	0.0045045	0.0045045	0.405405	0.0045045	0.0045045	0.00900901	0.162162	0.0045045	0.0810811	0.0045045	0.0045045	0.0045045	0.0045045	0.0045045	0.0045045	0.0045045	0.0045045	0.0045045	0.0135135	0.0045045	0.0045045	0.0045045	0.0045045	0.0045045	0.00900901	0.0135135	0.0045045	0.0045045	0.00900901	0.00900901	0.0045045	0.0045045	0.0045045	0.0045045	0.00900901	0.0135135	0.0045045
[truncated: 5 more columns]
