# Supplementary material for: Metagenomic Insights into Microbial Signatures in Thrombi from Acute Ischemic Stroke Patients Undergoing Endovascular Treatment
Source: Brain Sci. 2025 Feb 6;15(2):157. doi: 10.3390/brainsci15020157 (PMC11853128; doi:10.3390/brainsci15020157)
Supplement: Supplementary file 1 [file brainsci-15-00157-s001.zip › Table S5 Alpha diversity indices (Shannon and Simpson) for each sample.xlsx]

## Sheet: Sheet1
	Shannon	Simpson
MG1	3.65299	0.931124
MG10	4.57471	0.989691
MG11	3.65352	0.915864
MG12	3.49245	0.912698
MG13	3.01304	0.909489
MG14	4.30115	0.969849
MG15	3.96607	0.947034
MG16	4.47032	0.985239
MG17	3.77872	0.943622
MG2	3.24784	0.92834
MG3	2.94671	0.904534
MG4	3.68668	0.936114
MG5	2.97769	0.922103
MG6	3.43563	0.948361
MG7	3.01244	0.909647
MG8	3.50578	0.920204
MG9	3.13172	0.845078
