# Supplementary material for: Metagenomic Insights into Microbial Signatures in Thrombi from Acute Ischemic Stroke Patients Undergoing Endovascular Treatment
Source: Brain Sci. 2025 Feb 6;15(2):157. doi: 10.3390/brainsci15020157 (PMC11853128; doi:10.3390/brainsci15020157)
Supplement: Supplementary file 1 [file brainsci-15-00157-s001.zip › Table S6 Beta diversity distances (Bray-Curtis dissimilarity) between samples.xlsx]

## Sheet: Sheet1
	MG1	MG10	MG11	MG12	MG13	MG14	MG15	MG16	MG17	MG2	MG3	MG4	MG5	MG6	MG7	MG8	MG9
MG1	0	0.335616	0.467033	0.441975	0.651669	0.37013	0.424332	0.317881	0.484043	0.660839	0.761574	0.430809	0.871404	0.96023	0.656151	0.481108	0.540284
MG10	0.335616	0	0.270677	0.368078	0.671743	0.0761905	0.188285	0.0490196	0.302158	0.590717	0.746736	0.319298	0.884179	0.967596	0.63806	0.351171	0.401235
MG11	0.467033	0.270677	0	0.488127	0.662142	0.312057	0.376206	0.297101	0.388571	0.644689	0.768496	0.456583	0.882084	0.96369	0.680921	0.477089	0.510101
MG12	0.441975	0.368078	0.488127	0	0.678977	0.399381	0.397727	0.388013	0.488491	0.669506	0.692833	0.487437	0.871365	0.964262	0.68567	0.529126	0.524027
MG13	0.651669	0.671743	0.662142	0.678977	0	0.680395	0.694969	0.657238	0.665185	0.761194	0.728289	0.715543	0.876448	0.948622	0.725616	0.640805	0.730929
MG14	0.37013	0.0761905	0.312057	0.399381	0.680395	0	0.239216	0.118182	0.340136	0.538776	0.751918	0.355482	0.885275	0.967683	0.648551	0.384127	0.429412
MG15	0.424332	0.188285	0.376206	0.397727	0.694969	0.239216	0	0.188755	0.380805	0.61079	0.718866	0.321212	0.845349	0.962202	0.607573	0.296512	0.474255
MG16	0.317881	0.0490196	0.297101	0.388013	0.657238	0.118182	0.188755	0	0.326389	0.582645	0.734536	0.342373	0.872997	0.965649	0.622711	0.307443	0.419162
MG17	0.484043	0.302158	0.388571	0.488491	0.665185	0.340136	0.380805	0.326389	0	0.65233	0.771765	0.474255	0.86697	0.959809	0.687097	0.493473	0.52451
MG2	0.660839	0.590717	0.644689	0.669506	0.761194	0.538776	0.61079	0.582645	0.65233	0	0.793499	0.656637	0.883376	0.969044	0.762255	0.651123	0.678808
MG3	0.761574	0.746736	0.768496	0.692833	0.728289	0.751918	0.718866	0.734536	0.771765	0.793499	0	0.738623	0.814864	0.933222	0.684116	0.712974	0.783482
MG4	0.430809	0.319298	0.456583	0.487437	0.715543	0.355482	0.321212	0.342373	0.474255	0.656637	0.738623	0	0.838052	0.959526	0.642743	0.502564	0.53253
MG5	0.871404	0.884179	0.882084	0.871365	0.876448	0.885275	0.845349	0.872997	0.86697	0.883376	0.814864	0.838052	0	0.863149	0.826475	0.78764	0.874792
MG6	0.96023	0.967596	0.96369	0.964262	0.948622	0.967683	0.962202	0.965649	0.959809	0.969044	0.933222	0.959526	0.863149	0	0.940907	0.956664	0.958149
MG7	0.656151	0.63806	0.680921	0.68567	0.725616	0.648551	0.607573	0.622711	0.687097	0.762255	0.684116	0.642743	0.826475	0.940907	0	0.609984	0.708709
MG8	0.481108	0.351171	0.477089	0.529126	0.640805	0.384127	0.296512	0.307443	0.493473	0.651123	0.712974	0.502564	0.78764	0.956664	0.609984	0	0.547786
MG9	0.540284	0.401235	0.510101	0.524027	0.730929	0.429412	0.474255	0.419162	0.52451	0.678808	0.783482	0.53253	0.874792	0.958149	0.708709	0.547786	0
